# Supplementary material for: Balanced Cellular and Humoral Immune Responses Targeting Multiple Antigens in Adults Receiving a Quadrivalent Inactivated Influenza Vaccine
Source: Vaccines (Basel). 2021 Apr 23;9(5):426. doi: 10.3390/vaccines9050426 (PMC8146362; doi:10.3390/vaccines9050426)
Supplement: Supplementary file 1 [file vaccines-09-00426-s001.zip]

Archive with 2 entries (2 files):
- Vaccines_Yu_Supplementary Materials Figure S1-6 and Table S5-6.pdf
- Vaccines_Yu_Supplementary Materials Tables S1-4.xlsx
